# Supplementary material for: Neuroimaging PheWAS and molecular phenotyping implicate PSMC3 in Alzheimer's disease
Source: Alzheimers Dement. 2026 Feb 24;22(2):e71217. doi: 10.1002/alz.71217 (PMC12930104; doi:10.1002/alz.71217)
Supplement: Supplementary file 1 — Supporting Information [file ALZ-22-e71217-s001.xlsx]

## Sheet: ST1
Table S1: Data Sources
UK Biobank=UKB; Alzheimer's Disease=AD; expression quantitative trait loci=eQTL
Phenotype	Study	Cases	Case Male	Mean Case Age	Controls	Control Males	Mean Control Age	Total participants	Total male sex	Mean Age	Ancestry	Consortia	Data Utilized	Consortia names
Alzheimer's Disease	Chen et al.	20613	7872	74.94	37658	13803	75.34	58713	21675	74.6324	European	ADGC IGAP	AD-associated genetically predicted gene expression	Alzheimer’s Disease Genetics Consortium (ADGC) International Genomics of Alzheimer’s Project (IGAP)
Alzheimer's Disease	Kunkle et al.	21982	8499	72.9	41944	18002	72.4	63926	26501	72.5719	Non-Hispanic Whites	ADGC IGAP CHARGE EADI GERAD/PERADES	AD-associated SNP variant summary statistics	Alzheimer’s Disease Genetics Consortium (ADGC) International Genomics of Alzheimer’s Project (IGAP) Cohorts for Heart and Aging Research in Genomic Epidemiology Consortium (CHARGE) European Alzheimer’s Disease Initiative (EADI) Genetic and Environmental Risk in AD/Defining Genetic, Polygenic and Environmental Risk for Alzheimer’s Disease Consortium (GERAD/PERADES)
Alzheimer's Disease Family History	Marioni et al.	42034	NR	NR	272244	NR	NR	314278	NR	NR	British White	UKB	AD Family History associated SNP variant summary statistics https://datashare.ed.ac.uk/handle/10283/3364	UK Biobank
Alzheimer's Disease Neuroimaging	Westman et al.	187	99	75.4	512	300	75.3	699	399	75.3268	NR	ADNI	Clinically derived AD neuroimaing derived phenoytpes	Alzhiemers Disease Neuroimaging Initiative
UKB Neuroimaging 1	Elliott et al.	NA	NA	NA	NA	NA	NA	8428	4045.44	45-79	British White	UKB	Neuroimaging associated SNP variant summary statistics	UK Biobank
UKB Neuroimaging 2	Smith et al.	NA	NA	NA	NA	NA	NA	36691	19280	64.2837	British White	UKB	Neuroimaging associated SNP variant summary statistics	UK Biobank
eQTL	The GTEx Consortium	NA	NA	NA	NA	NA	NA	838	557	37-73	Admix*	GTEx	eQTL Data	Genotype Tissue Expression
*European American (85.3%), African American (12.3%), Asian American (1.4%), Hispanic or Latino ethnicit (1.9%)

## Sheet: ST2
Table S2: Gene Expression Measures from Chen et al.
23 genes included in our image-directed analyses are bolded.
Gene Name	N	p-value	MR significant
APOE	58713	0	Yes
NECTIN2	58713	4.13e-75	Yes
APOC1	19246	4.02e-53	Yes
APOC4	58713	1.65e-88	Yes
BCAM	57358	0.0811	Yes
APOC2	58713	4.14e-06	Yes
BIN1	58713	7.03e-10	Yes
TRAPPC6A	58713	9.6e-10	Yes
ABCA7	57358	1.82e-06	Yes
CNN2	57358	0.0391	No
CLU	25776	0.00716	Yes
ZNF296	58713	2.13e-11	Yes
CLPTM1	58713	1.49e-08	Yes
EXOC3L2	58713	0.00353	No
CEACAM19	58713	4.97e-06	Yes
SLC39A13	58713	0.000357	Yes
ASPG	58713	0.0872	No
CTSA	58713	0.0137	No
ACP2	58713	3.86e-06	Yes
PICALM	58713	2.56e-05	Yes
PSMC3	58713	4.62e-06	Yes
ZSWIM1	58713	0.00471	No
FABP1	58713	0.0791	No
ACOT8	58713	6.21e-05	No
APH1B	58713	1.28e-06	Yes
MS4A4E	25776	5.62e-06	Yes
CR1	58713	1.55e-06	Yes
PVR	58713	7.14e-05	Yes
PLTP	58713	8.58e-06	No
SCARA3	58713	2.73e-05	Yes
DMWD	58713	0.0111	Yes
SYMPK	58713	0.00897	No

## Sheet: ST3
Table S3: Clinically Derived AD Neuroimaging Features from Westman et al.
Regional Neuroimaging Measure	Measurement type	L hemisphere UKB equivalent	R hemisphere UKB equivalent	UKB equivalent for non-hemispheric measures	p value (not normalized for ICV)
Third ventricle	subcortical volume	Null	Null	aseg_global_volume_3rd-Ventricle	not significant
Fourth ventricle	subcortical volume	Null	Null	aseg_global_volume_4th-Ventricle	not significant
Inferior lateral ventricle	subcortical volume	aseg_lh_volume_Inf-Lat-Vent	aseg_rh_volume_Inf-Lat-Vent	Null	p < 0.00001
Lateral ventricle	subcortical volume	aseg_lh_volume_Lateral-Ventricle	aseg_rh_volume_Lateral-Ventricle	Null	p < 0.00001
Cerebrospinal fluid (CSF)	subcortical volume	Null	Null	aseg_global_volume_CSF	P < 0.001
Accumbens	subcortical volume	aseg_lh_volume_Accumbens-area	aseg_rh_volume_Accumbens-area	Null	p < 0.00001
Amygdala	subcortical volume	aseg_lh_volume_Amygdala	aseg_rh_volume_Amygdala	Null	p < 0.00001
Brainstem	subcortical volume	Null	Null	aseg_global_volume_Brain-Stem	not significant
Caudate	subcortical volume	aseg_lh_volume_Caudate	aseg_rh_volume_Caudate	Null	not significant
Cerebellum cortex	subcortical volume	aseg_lh_volume_Cerebellum-Cortex	aseg_rh_volume_Cerebellum-Cortex	Null	not significant
Cerebellum white matter	subcortical volume	aseg_lh_volume_Cerebellum-White-Matter	aseg_rh_volume_Cerebellum-White-Matter	Null	not significant
Corpus callosum anterior	subcortical volume	Null	Null	aseg_global_volume_CC-Anterior	not significant
Corpus callosum central	subcortical volume	Null	Null	aseg_global_volume_CC-Central	p < 0.001
Corpus callosum midanterior	subcortical volume	Null	Null	aseg_global_volume_CC-Mid-Anterior	p < 0.01
Corpus callosum midposterior	subcortical volume	Null	Null	aseg_global_volume_CC-Mid-Posterior	p < 0.001
Corpus callosum posterior	subcortical volume	aseg_lh_volume_choroid-plexus	aseg_rh_volume_choroid-plexus	Null	not significant
Hippocampus	subcortical volume	aseg_lh_volume_Hippocampus	aseg_rh_volume_Hippocampus	Null	p < 0.00001
Putamen	subcortical volume	aseg_lh_volume_Putamen	aseg_rh_volume_Putamen	Null	not significant
Pallidum	subcortical volume	aseg_lh_volume_Pallidum	aseg_rh_volume_Pallidum	Null	not significant
Thalamus proper	subcortical volume	aseg_lh_volume_Thalamus-Proper	aseg_rh_volume_Thalamus-Proper	Null	not significant
Ventral diencephalon (DC)	subcortical volume	aseg_lh_volume_VentralDC	aseg_rh_volume_VentralDC	Null	p < 0.001
Banks of superior temporal sulcus	Cortical thickness	aparc-Desikan_lh_thickness_bankssts	aparc-Desikan_rh_thickness_bankssts	Null	p < 0.00001
Caudal anterior cingulate	Cortical thickness	aparc-Desikan_lh_thickness_caudalanteriorcingulate	aparc-Desikan_rh_thickness_caudalanteriorcingulate	Null	not significant
Caudal middle frontal gyrus	Cortical thickness	aparc-Desikan_lh_thickness_caudalmiddlefrontal	aparc-Desikan_rh_thickness_caudalmiddlefrontal	Null	p < 0.00001
Cuneus cortex	Cortical thickness	aparc-Desikan_lh_thickness_cuneus	aparc-Desikan_rh_thickness_cuneus	Null	not significant
Entorhinal cortex	Cortical thickness	aparc-Desikan_lh_thickness_entorhinal	aparc-Desikan_rh_thickness_entorhinal	Null	p < 0.00001
Fusiform gyrus	Cortical thickness	aparc-Desikan_lh_thickness_fusiform	aparc-Desikan_rh_thickness_fusiform	Null	p < 0.00001
Inferior parietal cortex	Cortical thickness	aparc-Desikan_lh_thickness_inferiorparietal	aparc-Desikan_rh_thickness_inferiorparietal	Null	p < 0.00001
Inferior temporal gyrus	Cortical thickness	aparc-Desikan_lh_thickness_inferiortemporal	aparc-Desikan_rh_thickness_inferiortemporal	Null	p < 0.00001
Isthmus of cingulate cortex	Cortical thickness	aparc-Desikan_lh_thickness_isthmuscingulate	aparc-Desikan_rh_thickness_isthmuscingulate	Null	p < 0.00001
Lateral occipital cortex	Cortical thickness	aparc-Desikan_lh_thickness_lateraloccipital	aparc-Desikan_rh_thickness_lateraloccipital	Null	p < 0.00001
Lateral orbitofronral cortex	Cortical thickness	aparc-Desikan_lh_thickness_lateralorbitofrontal	aparc-Desikan_rh_thickness_lateralorbitofrontal	Null	p < 0.00001
Lingual gyrus	Cortical thickness	aparc-Desikan_lh_thickness_lingual	aparc-Desikan_rh_thickness_lingual	Null	p < 0.00001
Medial orbitalfrontal cortex	Cortical thickness	aparc-Desikan_lh_thickness_medialorbitofrontal	aparc-Desikan_rh_thickness_medialorbitofrontal	Null	p < 0.00001
Middle temporal gyrus	Cortical thickness	aparc-Desikan_lh_thickness_middletemporal	aparc-Desikan_rh_thickness_middletemporal	Null	p < 0.00001
Parahippocampal gyrus	Cortical thickness	aparc-Desikan_lh_thickness_parahippocampal	aparc-Desikan_rh_thickness_parahippocampal	Null	p < 0.00001
Paracentral sulcus	Cortical thickness	aparc-Desikan_lh_thickness_paracentral	aparc-Desikan_rh_thickness_paracentral	Null	not significant
Frontal operculum	Cortical thickness	aparc-Desikan_lh_thickness_parsopercularis	aparc-Desikan_rh_thickness_parsopercularis	Null	p < 0.00001
Orbital operculum	Cortical thickness	aparc-Desikan_lh_thickness_parsorbitalis	aparc-Desikan_rh_thickness_parsorbitalis	Null	p < 0.00001
Triangular part of inferior frontal gyrus	Cortical thickness	aparc-Desikan_lh_thickness_parstriangularis	aparc-Desikan_rh_thickness_parstriangularis	Null	p < 0.00001
Pericalcarine cortex	Cortical thickness	aparc-Desikan_lh_thickness_pericalcarine	aparc-Desikan_rh_thickness_pericalcarine	Null	not significant
Postcentral gyrus	Cortical thickness	aparc-Desikan_lh_thickness_postcentral	aparc-Desikan_rh_thickness_postcentral	Null	p < 0.01
Posterior cingulate cortex	Cortical thickness	aparc-Desikan_lh_thickness_posteriorcingulate	aparc-Desikan_rh_thickness_posteriorcingulate	Null	p < 0.001
Precentral gyrus	Cortical thickness	aparc-Desikan_lh_thickness_precentral	aparc-Desikan_rh_thickness_precentral	Null	p < 0.001
Precuneus cortex	Cortical thickness	aparc-Desikan_lh_thickness_precuneus	aparc-Desikan_rh_thickness_precuneus	Null	p < 0.00001
Rostral anterior cingulate cortex	Cortical thickness	aparc-Desikan_lh_thickness_rostralanteriorcingulate	aparc-Desikan_rh_thickness_rostralanteriorcingulate	Null	not significant
Rostral middle frontal gyrus	Cortical thickness	aparc-Desikan_lh_thickness_rostralmiddlefrontal	aparc-Desikan_rh_thickness_rostralmiddlefrontal	Null	p < 0.00001
Superior frontal gyrus	Cortical thickness	aparc-Desikan_lh_thickness_superiorfrontal	aparc-Desikan_rh_thickness_superiorfrontal	Null	p < 0.00001
Superior parietal gyrus	Cortical thickness	aparc-Desikan_lh_thickness_superiorparietal	aparc-Desikan_rh_thickness_superiorparietal	Null	p < 0.00001
Superior temporal gyrus	Cortical thickness	aparc-Desikan_lh_thickness_superiortemporal	aparc-Desikan_rh_thickness_superiortemporal	Null	p < 0.00001
Supramarginal gyrus	Cortical thickness	aparc-Desikan_lh_thickness_supramarginal	aparc-Desikan_rh_thickness_supramarginal	Null	p < 0.00001
Frontal pole	Cortical thickness	aparc-Desikan_lh_thickness_frontalpole	aparc-Desikan_rh_thickness_frontalpole	Null	p < 0.001
Temporal pole	Cortical thickness	Null	Null	Null	p < 0.00001
Transverse temporal cortex	Cortical thickness	aparc-Desikan_lh_thickness_transversetemporal	aparc-Desikan_rh_thickness_transversetemporal	Null	not significant
Insular	Cortical thickness	aparc-Desikan_lh_thickness_insula	aparc-Desikan_rh_thickness_insula	Null	p < 0.00001
Banks of superior temporal sulcus	Cortical volume	aparc-Desikan_lh_volume_bankssts	aparc-Desikan_rh_volume_bankssts	Null	p < 0.00001
Caudal anterior cingulate	Cortical volume	aparc-Desikan_lh_volume_caudalanteriorcingulate	aparc-Desikan_rh_volume_caudalanteriorcingulate	Null	not significant
Caudal middle frontal gyrus	Cortical volume	aparc-Desikan_lh_volume_caudalmiddlefrontal	aparc-Desikan_rh_volume_caudalmiddlefrontal	Null	not significant
Cuneus cortex	Cortical volume	aparc-Desikan_lh_volume_cuneus	aparc-Desikan_rh_volume_cuneus	Null	not significant
Entorhinal cortex	Cortical volume	aparc-Desikan_lh_volume_entorhinal	aparc-Desikan_rh_volume_entorhinal	Null	p < 0.00001
Fusiform gyrus	Cortical volume	aparc-Desikan_lh_volume_fusiform	aparc-Desikan_rh_volume_fusiform	Null	p < 0.00001
Inferior parietal cortex	Cortical volume	aparc-Desikan_lh_volume_inferiorparietal	aparc-Desikan_rh_volume_inferiorparietal	Null	p < 0.00001
Inferior temporal gyrus	Cortical volume	aparc-Desikan_lh_volume_inferiortemporal	aparc-Desikan_rh_volume_inferiortemporal	Null	p < 0.00001
Isthmus of cingulate cortex	Cortical volume	aparc-Desikan_lh_volume_isthmuscingulate	aparc-Desikan_rh_volume_isthmuscingulate	Null	p < 0.001
Lateral occipital cortex	Cortical volume	aparc-Desikan_lh_volume_lateraloccipital	aparc-Desikan_rh_volume_lateraloccipital	Null	not significant
Lateral orbitofronral cortex	Cortical volume	aparc-Desikan_lh_volume_lateralorbitofrontal	aparc-Desikan_rh_volume_lateralorbitofrontal	Null	not significant
Lingual gyrus	Cortical volume	aparc-Desikan_lh_volume_lingual	aparc-Desikan_rh_volume_lingual	Null	p < 0.05
Medial orbitalfrontal cortex	Cortical volume	aparc-Desikan_lh_volume_medialorbitofrontal	aparc-Desikan_rh_volume_medialorbitofrontal	Null	p < 0.01
Middle temporal gyrus	Cortical volume	aparc-Desikan_lh_volume_middletemporal	aparc-Desikan_rh_volume_middletemporal	Null	p < 0.00001
Parahippocampal gyrus	Cortical volume	aparc-Desikan_lh_volume_parahippocampal	aparc-Desikan_rh_volume_parahippocampal	Null	p < 0.00001
Paracentral sulcus	Cortical volume	aparc-Desikan_lh_volume_paracentral	aparc-Desikan_rh_volume_paracentral	Null	not significant
Frontal operculum	Cortical volume	aparc-Desikan_lh_volume_parsopercularis	aparc-Desikan_rh_volume_parsopercularis	Null	not significant
Orbital operculum	Cortical volume	aparc-Desikan_lh_volume_parsorbitalis	aparc-Desikan_rh_volume_parsorbitalis	Null	p < 0.05
Triangular part of inferior frontal gyrus	Cortical volume	aparc-Desikan_lh_volume_parstriangularis	aparc-Desikan_rh_volume_parstriangularis	Null	p < 0.01
Posterior cingulate cortex	Cortical volume	aparc-Desikan_lh_volume_posteriorcingulate	aparc-Desikan_rh_volume_posteriorcingulate	Null	p < 0.01
Precuneus cortex	Cortical volume	aparc-Desikan_lh_volume_precuneus	aparc-Desikan_rh_volume_precuneus	Null	p < 0.00001
Rostral anterior cingulate cortex	Cortical volume	aparc-Desikan_lh_volume_rostralanteriorcingulate	aparc-Desikan_rh_volume_rostralanteriorcingulate	Null	not significant
Rostral middle frontal gyrus	Cortical volume	aparc-Desikan_lh_volume_rostralmiddlefrontal	aparc-Desikan_rh_volume_rostralmiddlefrontal	Null	p < 0.001
Superior frontal gyrus	Cortical volume	aparc-Desikan_lh_volume_superiorfrontal	aparc-Desikan_rh_volume_superiorfrontal	Null	p < 0.01
Superior parietal gyrus	Cortical volume	aparc-Desikan_lh_volume_superiorparietal	aparc-Desikan_rh_volume_superiorparietal	Null	p < 0.01
Superior temporal gyrus	Cortical volume	aparc-Desikan_lh_volume_superiortemporal	aparc-Desikan_rh_volume_superiortemporal	Null	p < 0.00001
Supramarginal gyrus	Cortical volume	aparc-Desikan_lh_volume_supramarginal	aparc-Desikan_rh_volume_supramarginal	Null	p < 0.00001
Frontal pole	Cortical volume	aparc-Desikan_lh_volume_frontalpole	aparc-Desikan_rh_volume_frontalpole	Null	p < 0.001
Temporal pole	Cortical volume	Null	Null	Null	p < 0.00001
Transverse temporal cortex	Cortical volume	aparc-Desikan_lh_volume_transversetemporal	aparc-Desikan_rh_volume_transversetemporal	Null	not significant
Insular	Cortical volume	aparc-Desikan_lh_volume_insula	aparc-Desikan_rh_volume_insula	Null	not significant

## Sheet: ST4
Table S4: Nominally significant LOAD GReX Neuroimaging TWAS Associations from Image-Directed Analysis.
False Discovery Rate=FDR; Results with P.FDR < 0.05 are highlighted in green.
gene	gene_name	zscore	effect_size	pvalue	gwas_phenotype	tissue_training_model	FDR pvalue
ENSG00000165916	PSMC3	5.30386	0.0688059	1.13378e-07	aseg_lh_volume_VentralDC	JTI_Brain_Cerebellum	0.00318025
ENSG00000165916	PSMC3	4.7237	0.0914186	2.31589e-06	aseg_lh_volume_VentralDC	JTI_Brain_Caudate_basal_ganglia	0.0286917
ENSG00000165916	PSMC3	4.66617	0.0877789	3.06863e-06	aseg_lh_volume_VentralDC	JTI_Brain_Putamen_basal_ganglia	0.0286917
ENSG00000165916	PSMC3	4.60156	0.0952009	4.19337e-06	aseg_lh_volume_VentralDC	JTI_Brain_Nucleus_accumbens_basal_ganglia	0.029406
ENSG00000165916	PSMC3	4.42693	0.10794	9.55823e-06	aseg_lh_volume_VentralDC	JTI_Brain_Frontal_Cortex_BA9	0.0536217
ENSG00000214787	MS4A4E	-4.37744	-0.296268	1.20084e-05	aparc-Desikan_rh_thickness_isthmuscingulate	JTI_Colon_Transverse	0.0561391
ENSG00000165916	PSMC3	4.17474	0.103425	2.98327e-05	aseg_lh_volume_VentralDC	JTI_Brain_Cortex	0.072125
ENSG00000165916	PSMC3	4.12727	0.0995762	3.67092e-05	aseg_lh_volume_VentralDC	JTI_Pituitary	0.072125
ENSG00000165916	PSMC3	4.09893	0.10138	4.15073e-05	aseg_lh_volume_VentralDC	JTI_Whole_Blood	0.072125
ENSG00000120885	CLU	-4.19406	-0.23061	2.7401e-05	aparc-Desikan_rh_thickness_entorhinal	JTI_Brain_Spinal_cord_cervical_c-1	0.072125
ENSG00000214787	MS4A4E	-4.25041	-0.230593	2.13381e-05	aparc-Desikan_rh_thickness_isthmuscingulate	JTI_Whole_Blood	0.072125
ENSG00000214787	MS4A4E	-4.07955	-0.261371	4.51224e-05	aparc-Desikan_rh_thickness_parsorbitalis	JTI_Adrenal_Gland	0.072125
ENSG00000170684	ZNF296	4.15226	0.10327	3.29203e-05	aparc-Desikan_rh_thickness_frontalpole	JTI_Brain_Amygdala	0.072125
ENSG00000170684	ZNF296	4.07364	0.132547	4.62834e-05	aparc-Desikan_rh_thickness_frontalpole	JTI_Brain_Caudate_basal_ganglia	0.072125
ENSG00000170684	ZNF296	4.13146	0.13562	3.60464e-05	aparc-Desikan_rh_thickness_frontalpole	JTI_Brain_Cerebellar_Hemisphere	0.072125
ENSG00000170684	ZNF296	4.18215	0.130541	2.88763e-05	aparc-Desikan_rh_thickness_frontalpole	JTI_Brain_Hypothalamus	0.072125
ENSG00000170684	ZNF296	4.09796	0.104896	4.16809e-05	aparc-Desikan_rh_thickness_frontalpole	JTI_Brain_Nucleus_accumbens_basal_ganglia	0.072125
ENSG00000170684	ZNF296	4.20417	0.131344	2.62045e-05	aparc-Desikan_rh_thickness_frontalpole	JTI_Pituitary	0.072125
ENSG00000165916	PSMC3	4.03591	0.109629	5.43911e-05	aseg_lh_volume_VentralDC	JTI_Brain_Hypothalamus	0.0726509
ENSG00000214787	MS4A4E	-4.04417	-0.259247	5.25084e-05	aparc-Desikan_rh_thickness_isthmuscingulate	JTI_Adrenal_Gland	0.0726509
ENSG00000170684	ZNF296	4.04307	0.105966	5.2756e-05	aparc-Desikan_rh_thickness_frontalpole	JTI_Brain_Anterior_cingulate_cortex_BA24	0.0726509
ENSG00000134575	ACP2	3.98301	0.0807828	6.80482e-05	aseg_lh_volume_VentralDC	JTI_Pituitary	0.0734136
ENSG00000165916	PSMC3	3.99957	0.0780894	6.34578e-05	aparc-Desikan_lh_volume_superiorparietal	JTI_Brain_Nucleus_accumbens_basal_ganglia	0.0734136
ENSG00000214787	MS4A4E	-3.9926	-0.216588	6.5353e-05	aparc-Desikan_rh_thickness_parsorbitalis	JTI_Whole_Blood	0.0734136
ENSG00000170684	ZNF296	4.01168	0.135252	6.02882e-05	aparc-Desikan_rh_thickness_frontalpole	JTI_Brain_Hippocampus	0.0734136
ENSG00000170684	ZNF296	3.98665	0.111006	6.70117e-05	aparc-Desikan_rh_thickness_frontalpole	JTI_Brain_Spinal_cord_cervical_c-1	0.0734136
ENSG00000165916	PSMC3	3.94658	0.127506	7.9274e-05	aseg_lh_volume_VentralDC	JTI_Brain_Cerebellar_Hemisphere	0.0739422
ENSG00000165916	PSMC3	3.95622	0.187735	7.61455e-05	aseg_lh_volume_VentralDC	JTI_Brain_Hippocampus	0.0739422
ENSG00000165916	PSMC3	3.95151	0.0704232	7.76584e-05	aparc-Desikan_lh_volume_superiorparietal	JTI_Brain_Putamen_basal_ganglia	0.0739422
ENSG00000170684	ZNF296	3.96247	0.173045	7.41775e-05	aparc-Desikan_rh_thickness_frontalpole	JTI_Brain_Cerebellum	0.0739422
ENSG00000073921	PICALM	3.9393	0.287765	8.17186e-05	aseg_global_volume_CSF	JTI_Brain_Cerebellum	0.0739422
ENSG00000165916	PSMC3	3.90209	0.071633	9.53637e-05	aparc-Desikan_lh_volume_superiorparietal	JTI_Brain_Caudate_basal_ganglia	0.0835923
ENSG00000187244	BCAM	-3.88229	-0.14509	0.000103475	aseg_rh_volume_VentralDC	JTI_Colon_Sigmoid	0.087954
ENSG00000134575	ACP2	3.8736	0.077573	0.000107241	aseg_rh_volume_VentralDC	JTI_Pituitary	0.0884739
ENSG00000165916	PSMC3	3.85235	0.0880863	0.000116988	aseg_lh_volume_VentralDC	JTI_Colon_Transverse	0.0937577
ENSG00000170684	ZNF296	3.84032	0.168365	0.000122872	aparc-Desikan_rh_thickness_frontalpole	JTI_Brain_Putamen_basal_ganglia	0.0957378

## Sheet: ST5
Table S5: LOAD GReX Neuroimaging TWAS MR Associations from Image-Directed Analysis.
gene	variable	beta	beta_CI_lower	beta_CI_upper	CI_significance	ldsc	gwas_phenotype	training_model
PSMC3	expression	0.764928	0.704036	0.815436	sig	nonsig	aseg_lh_volume_VentralDC	JTI_Brain_Caudate_basal_ganglia
PSMC3	expression	0.686423	0.617038	0.745891	sig	nonsig	aseg_lh_volume_VentralDC	JTI_Brain_Cerebellum
PSMC3	expression	0.288156	0.280921	0.435948	sig	sig	aseg_lh_volume_VentralDC	JTI_Brain_Nucleus_accumbens_basal_ganglia
PSMC3	expression	0.297921	0.238942	0.398458	sig	nonsig	aseg_lh_volume_VentralDC	JTI_Brain_Putamen_basal_ganglia

## Sheet: ST6
Table S6. Bulk RNAseq results for PSMC3 in relation to Alzheimer's disease (AD) endophenotypes, including amyloid and tau tangle pathologies, cross-sectional cognition global score and longitudinal cognitive trajectory.
Statistically significant results after FDR correction are in bold and highlighted in red. P.fdr: False discovery rate corrected P-value.
Abbreviations: CN = caudate nucleus. DLPFC = dorsolateral prefrontal cortex. PCC = posterior cingulate cortex. PHF=paired helical filaments
Gene_name	Tissue	Outcome	Beta	StdError	Pvalue	P.fdr
PSMC3	CN	Global cognition at last visit	0.789	0.1841	2.12e-05	0.000491
PSMC3	CN	Longitudinal global cognition	0.0621	0.0176	0.000416	0.0039
PSMC3	CN	Amyloid β	-0.5496	0.1851	0.0031	0.032432
PSMC3	DLPFC	Global cognition at last visit	0.513	0.1958	0.00897	0.041576
PSMC3	PCC	Global cognition at last visit	0.8204	0.3217	0.0111	0.058083
PSMC3	DLPFC	Neuritic plaque burden	-0.2152	0.0906	0.0177	0.067153
PSMC3	CN	Neuritic plaque burden	-0.2006	0.0861	0.0201	0.089791
PSMC3	DLPFC	Amyloid β	-0.4086	0.1927	0.0342	0.092516
PSMC3	DLPFC	PHF tau tangle density	-0.4586	0.2172	0.035	0.092521
PSMC3	CN	PHF tau tangle density	-0.4054	0.2055	0.0489	0.155537
PSMC3	PCC	Longitudinal global cognition	0.0585	0.03	0.0514	0.156182
PSMC3	DLPFC	Neurofibrillary tangles	-0.1308	0.0685	0.0563	0.167614
PSMC3	DLPFC	Longitudinal global cognition	0.0308	0.0184	0.0946	0.187841
PSMC3	CN	Neurofibrillary tangles	-0.1043	0.0661	0.115	0.288095
PSMC3	PCC	Neuritic plaque burden	-0.1256	0.1581	0.428	0.650763
PSMC3	PCC	Amyloid β	-0.1274	0.3311	0.701	0.862216
PSMC3	PCC	PHF tau tangle density	-0.1215	0.3732	0.745	0.87555
PSMC3	PCC	Neurofibrillary tangles	0.024	0.1181	0.839	0.93337

## Sheet: ST7
Table S7. single-nucleus RNAseq results for PSMC3 in relation to AD diagnosis status, cross-sectional cognition global score and longitudinal cognitive trajectory, amyloid and tau tangle pathologies.
Statistically significant results after FDR correction are in bold and highlighted in red. FDR: False discovery rate corrected P-value.
ex = excitatory neurons, inhib = inhibitory neurons, oligo = oligodendrocytes, opc = oligodendrocyte progenitor cells, micro = microglia, endo = endothelial cells, ast = astrocytes
gene	cell_type	AD cases vs controls				Global cognition at last visit				Longitudinal cognition slope				Amyloid pathology				Tau tangle pathology
		logFC_AD_over_Control	SE	P	FDR	logFC_last_cognition	SE	P	FDR	logFC_cognition_slope	SE	P	FDR	logFC_amyloid	SE	P	FDR	logFC_tangles	SE	P	FDR
PSMC3	ast	-0.043	0.049	0.384	0.684	-0.029	0.023	0.209	0.544	-0.116	0.244	0.634	0.833	0.006	0.005	0.216	0.438	-0.001	0.003	0.665	0.908
PSMC3	endo	-0.06	0.049	0.223	0.527	0.005	0.024	0.817	0.933	0.203	0.241	0.4	0.673	0.009	0.005	0.068	0.226	-0.001	0.003	0.691	0.918
PSMC3	ex_cux2-	-0.114	0.033	0	0.019	0.028	0.015	0.066	0.316	0.358	0.157	0.023	0.127	-0.005	0.003	0.128	0.325	-0.004	0.002	0.048	0.285
PSMC3	ex_cux2+	-0.082	0.034	0.015	0.123	0.019	0.015	0.211	0.546	0.305	0.157	0.052	0.213	-0.005	0.003	0.13	0.329	-0.003	0.002	0.142	0.485
PSMC3	inhib	-0.055	0.033	0.096	0.341	-0.003	0.015	0.824	0.936	0.106	0.152	0.486	0.741	-0.002	0.003	0.484	0.686	-0.002	0.002	0.285	0.664
PSMC3	micro	-0.03	0.064	0.644	0.853	-0.041	0.03	0.17	0.495	-0.227	0.312	0.466	0.726	0.004	0.007	0.552	0.737	0.001	0.004	0.856	0.968
PSMC3	oligo	0.015	0.044	0.733	0.897	-0.03	0.021	0.142	0.456	-0.317	0.213	0.137	0.378	0.01	0.005	0.032	0.146	0.001	0.003	0.629	0.893
PSMC3	opc	-0.027	0.049	0.587	0.821	-0.026	0.024	0.283	0.617	-0.147	0.247	0.553	0.784	0.005	0.005	0.397	0.616	0.002	0.003	0.525	0.841

## Sheet: ST8
Table S8: LOAD GReX Neuroimaging TWAS Associations from Image Agnostic Analysis.
False Discovery Rate=FDR; Results with nominal significance (atlas-wide P.FDR < 0.05) are shown.
gene	gene_name	zscore	atlas-wide FDR pvalue	gwas_phenotype	tissue_training_model
ENSG00000165916	PSMC3	-4.3204	0.0197805	IDP_T1_FAST_ROIs_L_cerebellum_crus_II	JTI_Adrenal_Gland
ENSG00000165916	PSMC3	-3.98324	0.0477891	IDP_T1_FAST_ROIs_L_supracalc_cortex	JTI_Adrenal_Gland
ENSG00000165916	PSMC3	-4.23601	0.025068	IDP_T1_FAST_ROIs_L_ventral_striatum	JTI_Adrenal_Gland
ENSG00000165916	PSMC3	-4.20399	0.0273663	IDP_T1_FAST_ROIs_R_supracalc_cortex	JTI_Adrenal_Gland
ENSG00000134575	ACP2	-4.25711	0.0237089	IDP_T1_FAST_ROIs_R_ventral_striatum	JTI_Adrenal_Gland
ENSG00000165916	PSMC3	-4.19061	0.0284221	IDP_T1_FAST_ROIs_R_ventral_striatum	JTI_Adrenal_Gland
ENSG00000170684	ZNF296	3.97947	0.0482879	IDP_T1_FAST_ROIs_R_inf_front_gyrus_parsop	JTI_Brain_Amygdala
ENSG00000165916	PSMC3	-4.04485	0.041127	IDP_T1_FAST_ROIs_L_cerebellum_crus_I	JTI_Brain_Caudate_basal_ganglia
ENSG00000165916	PSMC3	-4.04762	0.0408366	IDP_T1_FAST_ROIs_R_cerebellum_crus_I	JTI_Brain_Caudate_basal_ganglia
ENSG00000165916	PSMC3	-4.49021	0.0118553	IDP_T1_FAST_ROIs_R_cerebellum_VI	JTI_Brain_Caudate_basal_ganglia
ENSG00000165916	PSMC3	-4.56565	0.00937067	IDP_T1_FAST_ROIs_R_paracing_gyrus	JTI_Brain_Caudate_basal_ganglia
ENSG00000165916	PSMC3	-4.75468	0.0049942	IDP_T1_FAST_ROIs_L_cerebellum_crus_II	JTI_Brain_Cerebellar_Hemisphere
ENSG00000165916	PSMC3	-4.00044	0.045772	IDP_T1_FAST_ROIs_L_paracing_gyrus	JTI_Brain_Cerebellar_Hemisphere
ENSG00000165916	PSMC3	-4.72723	0.0055182	IDP_T1_FAST_ROIs_L_supracalc_cortex	JTI_Brain_Cerebellar_Hemisphere
ENSG00000165916	PSMC3	-4.19583	0.028017	IDP_T1_FAST_ROIs_R_cerebellum_VI	JTI_Brain_Cerebellar_Hemisphere
ENSG00000165916	PSMC3	-4.01886	0.0437517	IDP_T1_FAST_ROIs_R_cuneal_cortex	JTI_Brain_Cerebellar_Hemisphere
ENSG00000165916	PSMC3	-4.82493	0.00392741	IDP_T1_FAST_ROIs_R_paracing_gyrus	JTI_Brain_Cerebellar_Hemisphere
ENSG00000165916	PSMC3	-5.00747	0.00198979	IDP_T1_FAST_ROIs_R_supracalc_cortex	JTI_Brain_Cerebellar_Hemisphere
ENSG00000165916	PSMC3	-4.44564	0.0136095	IDP_T1_FAST_ROIs_L_cerebellum_crus_I	JTI_Brain_Cerebellum
ENSG00000165916	PSMC3	-3.96645	0.0498769	IDP_T1_FAST_ROIs_L_heschl_gyrus	JTI_Brain_Cerebellum
ENSG00000165915	SLC39A13	-4.05235	0.0403293	IDP_T1_FAST_ROIs_L_supracalc_cortex	JTI_Brain_Cerebellum
ENSG00000165916	PSMC3	-4.36438	0.0173843	IDP_T1_FAST_ROIs_R_paracing_gyrus	JTI_Brain_Cerebellum
ENSG00000165915	SLC39A13	-4.71748	0.00569393	IDP_T1_FAST_ROIs_R_supracalc_cortex	JTI_Brain_Cerebellum
ENSG00000134575	ACP2	-4.17681	0.0294432	IDP_T1_FAST_ROIs_R_ventral_striatum	JTI_Brain_Cerebellum
ENSG00000165915	SLC39A13	-4.58688	0.00878186	IDP_T1_FAST_ROIs_L_cerebellum_crus_II	JTI_Brain_Frontal_Cortex_BA9
ENSG00000165915	SLC39A13	-4.70245	0.00599966	IDP_T1_FAST_ROIs_L_supracalc_cortex	JTI_Brain_Frontal_Cortex_BA9
ENSG00000165915	SLC39A13	-4.94101	0.0025669	IDP_T1_FAST_ROIs_R_supracalc_cortex	JTI_Brain_Frontal_Cortex_BA9
ENSG00000170684	ZNF296	3.99039	0.0469243	IDP_T1_FAST_ROIs_R_inf_front_gyrus_parsop	JTI_Brain_Nucleus_accumbens_basal_ganglia
ENSG00000073921	PICALM	-4.25521	0.0238297	IDP_T1_FAST_ROIs_R_cerebellum_I-IV	JTI_Colon_Sigmoid
ENSG00000165916	PSMC3	-4.97844	0.00222263	IDP_T1_FAST_ROIs_L_cerebellum_crus_II	JTI_Colon_Transverse
ENSG00000185800	DMWD	4.3468	0.018303	IDP_T1_FAST_ROIs_L_cing_gyrus_ant	JTI_Colon_Transverse
ENSG00000136717	BIN1	4.08317	0.0372392	IDP_T1_FAST_ROIs_L_subcallosal_cortex	JTI_Colon_Transverse
ENSG00000165916	PSMC3	-4.91561	0.00283328	IDP_T1_FAST_ROIs_L_supracalc_cortex	JTI_Colon_Transverse
ENSG00000165916	PSMC3	-4.09941	0.0357269	IDP_T1_FAST_ROIs_R_cerebellum_VI	JTI_Colon_Transverse
ENSG00000185800	DMWD	4.17988	0.0292167	IDP_T1_FAST_ROIs_R_cing_gyrus_ant	JTI_Colon_Transverse
ENSG00000165916	PSMC3	-4.02972	0.04269	IDP_T1_FAST_ROIs_R_cuneal_cortex	JTI_Colon_Transverse
ENSG00000165916	PSMC3	-4.77225	0.0047042	IDP_T1_FAST_ROIs_R_paracing_gyrus	JTI_Colon_Transverse
ENSG00000185800	DMWD	4.17542	0.0295333	IDP_T1_FAST_ROIs_R_precentral_gyrus	JTI_Colon_Transverse
ENSG00000165916	PSMC3	-5.15723	0.00109204	IDP_T1_FAST_ROIs_R_supracalc_cortex	JTI_Colon_Transverse
ENSG00000165916	PSMC3	-4.39312	0.0159498	IDP_T1_FAST_ROIs_L_cerebellum_crus_II	JTI_Liver
ENSG00000165916	PSMC3	-5.04132	0.00175324	IDP_T1_FAST_ROIs_L_supracalc_cortex	JTI_Liver
ENSG00000165916	PSMC3	-4.37453	0.0168342	IDP_T1_FAST_ROIs_R_cuneal_cortex	JTI_Liver
ENSG00000165916	PSMC3	4.22574	0.0257383	IDP_T1_FAST_ROIs_R_mid_temp_gyrus_ant	JTI_Liver
ENSG00000165916	PSMC3	-5.78647	6.04547e-05	IDP_T1_FAST_ROIs_R_supracalc_cortex	JTI_Liver
ENSG00000134575	ACP2	-4.00727	0.0450208	IDP_T1_FAST_ROIs_L_putamen	JTI_Pituitary
ENSG00000130202	NECTIN2	-4.28045	0.0222072	IDP_T1_FAST_ROIs_L_angular_gyrus	JTI_Whole_Blood
ENSG00000134575	ACP2	-3.98562	0.0475004	IDP_T1_FAST_ROIs_L_putamen	JTI_Whole_Blood
ENSG00000165916	PSMC3	-3.77686	0.0451401	IDP_T1_FIRST_left_putamen_volume	JTI_Adrenal_Gland
ENSG00000165916	PSMC3	-4.13752	0.0160135	IDP_T1_FIRST_right_putamen_volume	JTI_Adrenal_Gland
ENSG00000165916	PSMC3	-4.20425	0.012867	IDP_T1_FIRST_right_putamen_volume	JTI_Brain_Cerebellar_Hemisphere
ENSG00000165916	PSMC3	-3.97065	0.0265803	IDP_T1_FIRST_right_putamen_volume	JTI_Colon_Transverse

## Sheet: ST9
Table S9: LOAD GReX Neuroimaging TWAS MR Associations from Image Agnostic Analysis.
gene	variable	beta	beta_CI_lower	beta_CI_upper	CI_significance	gwas_phenotype	training_model
PSMC3	expression	-0.710406	-0.77154	-0.654816	sig	IDP_T1_FAST_ROIs_R_mid_temp_gyrus_ant	JTI_Liver
DMWD	expression	-0.329199	-0.396707	-0.271467	sig	IDP_T1_FAST_ROIs_L_cing_gyrus_ant	JTI_Colon_Transverse
DMWD	expression	-0.292371	-0.360725	-0.228563	sig	IDP_T1_FAST_ROIs_R_cing_gyrus_ant	JTI_Colon_Transverse
BIN1	expression	-0.171021	-0.184036	-0.0697614	sig	IDP_T1_FAST_ROIs_L_subcallosal_cortex	JTI_Colon_Transverse
PSMC3	expression	0.509987	0.443429	0.578746	sig	IDP_T1_FAST_ROIs_R_cuneal_cortex	JTI_Brain_Cerebellar_Hemisphere
PSMC3	expression	0.536747	0.46981	0.60147	sig	IDP_T1_FAST_ROIs_L_cerebellum_crus_I	JTI_Brain_Cerebellum
PSMC3	expression	0.60675	0.533454	0.675309	sig	IDP_T1_FAST_ROIs_L_cerebellum_crus_I	JTI_Brain_Caudate_basal_ganglia
PSMC3	expression	0.63379	0.560311	0.659948	sig	IDP_T1_FAST_ROIs_L_cerebellum_crus_II	JTI_Brain_Cerebellar_Hemisphere
PSMC3	expression	0.669992	0.612344	0.731436	sig	IDP_T1_FAST_ROIs_R_cerebellum_VI	JTI_Brain_Caudate_basal_ganglia
PSMC3	expression	0.676641	0.621549	0.738077	sig	IDP_T1_FAST_ROIs_R_supracalc_cortex	JTI_Brain_Cerebellar_Hemisphere
PSMC3	expression	0.721702	0.661114	0.775878	sig	IDP_T1_FAST_ROIs_R_cuneal_cortex	JTI_Liver
PSMC3	expression	0.724682	0.670496	0.773887	sig	IDP_T1_FAST_ROIs_R_paracing_gyrus	JTI_Brain_Cerebellar_Hemisphere
PSMC3	expression	0.727506	0.667751	0.771848	sig	IDP_T1_FAST_ROIs_R_cerebellum_VI	JTI_Colon_Transverse
PSMC3	expression	0.74432	0.675475	0.762552	sig	IDP_T1_FAST_ROIs_L_supracalc_cortex	JTI_Liver
PSMC3	expression	0.770757	0.712711	0.815514	sig	IDP_T1_FAST_ROIs_R_ventral_striatum	JTI_Adrenal_Gland
SLC39A13	expression	0.773778	0.72226	0.825307	sig	IDP_T1_FAST_ROIs_L_supracalc_cortex	JTI_Brain_Cerebellum
ACP2	expression	0.825713	0.784094	0.866361	sig	IDP_T1_FAST_ROIs_L_putamen	JTI_Whole_Blood

## Sheet: ST10
Table S10: Mapping of Joint Tissue Imputation (JTI) GTEx Tissue Samples to Human Protein Atlas Tissues
JTI tissue	HPA tissue name
JTI_Adrenal_Gland	adrenal gland
JTI_Colon_Sigmoid	colon
JTI_Colon_Transverse	colon
JTI_Brain_Anterior_cingulate_cortex_BA24	anterior cingulate cortex, supragenual-dorsal
JTI_Brain_Anterior_cingulate_cortex_BA24	anterior cingulate cortex, supragenual-ventral
JTI_Brain_Anterior_cingulate_cortex_BA24	anterior cingulate gyrus, pregenual-dorsal
JTI_Brain_Anterior_cingulate_cortex_BA24	anterior cingulate gyrus, pregenual-ventral
JTI_Brain_Anterior_cingulate_cortex_BA24	anterior cingulate gyrus, subgenual
JTI_Brain_Frontal_Cortex_BA9	dorsolateral prefrontal cortex
JTI_Brain_Frontal_Cortex_BA9	dorsomedial prefrontal cortex
JTI_Brain_Hippocampus	hippocampus
JTI_Brain_Hippocampus	hippocampus, CA1
JTI_Brain_Hippocampus	hippocampus, CA2
JTI_Brain_Hippocampus	hippocampus, CA3
JTI_Brain_Substantia_nigra	substantia nigra
JTI_Brain_Caudate_basal_ganglia	caudate nucleus
JTI_Brain_Nucleus_accumbens_basal_ganglia	nucleus accumbens
JTI_Brain_Putamen_basal_ganglia	putamen
JTI_Brain_Cerebellar_Hemisphere	cerebellar cortex
JTI_Brain_Cerebellum	cerebellar cortex
JTI_Brain_Hypothalamus	dorsomedial nucleus
JTI_Brain_Hypothalamus	lateral hypothalamic area
JTI_Brain_Hypothalamus	supraoptic nucleus
JTI_Brain_Hypothalamus	ventromedial nucleus
JTI_Brain_Amygdala	amygdala
JTI_Brain_Amygdala	basal amygdala
JTI_Brain_Amygdala	central amygdala
JTI_Brain_Amygdala	corticomedial amygdala
JTI_Brain_Amygdala	lateral amygdala
JTI_Brain_Spinal_cord_cervical_c-1	cervical spinal cord, central gray
JTI_Brain_Spinal_cord_cervical_c-1	cervical spinal cord, dorsal horn
JTI_Brain_Spinal_cord_cervical_c-1	cervical spinal cord, ventral horn
JTI_Liver	liver
JTI_Brain_Cortex	null
JTI_Pituitary	null
JTI_Whole_Blood	bone marrow

[truncated: 9 more sheets: ST11, ST12, ST13, ST14, ST15, ST16, ST17, ST18, ST_17]
